# Supplementary material for: Sialic acid mediated mechanical activation of β2 adrenergic receptors by bacterial pili
Source: Nat Commun. 2019 Oct 18;10:4752. doi: 10.1038/s41467-019-12685-6 (PMC6800425; doi:10.1038/s41467-019-12685-6)
Supplement: Supplementary file 4 — Source Data [file 41467_2019_12685_MOESM4_ESM.xlsx]

## Sheet: Figure 1
	Panel 1b
	Beta2 Homodimers	HAß2AR WT +pilV his	HAß2AR WT +pilE his	HAß2AR WT +ComP his	HAß2AR WT +pilV his	HAß2AR WT +pilE his	HAß2AR WT +ComP his	GFP +pilV his	GFP +pilE his	GFP +ComP his
	3.8	10.5	13.2	1.2	-0.8	-1.5	0.45	0.7	2.3	3.3
	6.15	13.4	14	0.9	1.4	2	0.3	0.5	2.9	1.1
	5.3	17.2	14.5	-2.4	0.6	1.2	0.9	-1.4	0.5	2.6
	6	12.1	17.7	0.4	-2.7	0.4	-0.2	-2.1	0.3	3.4
	6.4	13.3	16.8	-1.4	0	0.5	-0.9	-0.2	1.4	2.3
	5.89	11.9	8.4	0.3	-2.1	-0.9	2.4	0.1	1.2	2.2
	7.2	18.3	11.3	-1.6	1.6	0.3	2.3	-1.1	-0.8	4.5
	7.9	9.8	12.4	-0.3	-0.9	-0.3	1.4	-1.4	0.1	2.3
	6.7	11	11.3	2.1	1.2	0.1	0.5	-2.9	1.1	2.9
	Panel 1c
	0.5µM	2.5µM	5µM	0.5µM	2.5µM	5µM
	0.98	5.33	19.78	3.25	14.29	19.79
	1.23	6.21	21.07	1.49	12.34	16.88
	0.83	4.95	18.95	0.93	11.67	18.67
	Panel 1d
			HEK-293		mouse C166
		none	hu	mo	none	hu
	Exp#1	14.8148	86.9565	84	2.5	5
		22.2222	75	86.9565	0	0
					4.54545	4.76
	Exp#2	15.7895	73.2143	84.6154	10	4.76
		24	84.0909	78.5714	16.67
					19.23
	Exp#3	30.5556	90.9091	96	22.58	9.68
		27.027	74.0741	82.6087	20	6.67
					24.32	13.33
	Exp#4				3.85	8.7
					11.9	8
					6.25	5

## Sheet: Figure 2
	Panel 2a
		control	b2AR	b2AR-N61	b2AR-N15A	AT1R	AT1R-1Nglyb2AR	AT1R-2Nglyb2AR
	Exp#1	8.7	76	12.5	16.67
		8.82	71.43	11.11	5.26
	Exp#2	10	57.14	14.81	13.51
		15	50	25.71	21.62
	Exp#3	16.67	82.76	7.41	7.69
		5.71	83.87	4.55	8.33
		12.5
	Exp#4	20	77.42	12.68	12.18
		20	66.67	3.01	2.54
	Exp#5		68.97
			56.67
			77.42
			66.67
			75.76
	Exp#6					29.03		60.87
						22.22		57.14
	Exp#7					15		56.67
						16.13		64.71
	Exp#8					24.14		71.43
						16		55.56
						16
	Exp#9					9.68	19.23	87.5
						16.28	18.75	72.73
	Exp#10					12.98	17.65	60
						3.3	19.3	56.41
	Exp#11						14.29	50
							13.04	69.23
							27.27	59.26
	Panel 2b
		AT1R	b2AR	AT1R(+6)	AT1R(+7)	AT1R(+8)	AT1R(+9)	AT1R(+10)	AT1R(+11)
	Exp#1	29.03	76.19				50	22.73
		22.22	78.26				50	25.93
	Exp#2	15	81.82				56.25
		16.13	58.62				58.33
	Exp#3	24.14					62.5	34.48
		16					65.38	35.48
	Exp#4	16				73.33	60.53	35.14	29.41
		28.57				66.67	75	25	31.58
	Exp#5	30.77				58.33	72.73	36.36	33.33
		22.22				72.73	72.73	46.67	36
									18.52
	Exp#6	24.39	66.67		25	74.07			26.67
		8.33	72.73		38.46	52.38			34.38
			85.71		29.17	79.17			37.14
	Exp#7		62.5	41.38	26.92
			76.9	35.48	24
			55	36.11
	Exp#8	8.16	52.6	33.33	37.5
		16.67	55.5	44.83	28.57
		21.05	66.6	44.83

## Sheet: Figure 3
	Panel 3a
		control	ConA	SBA	WGA	succ WGA	DBA	UEA1	RCA120	PNA	GSL-I	PSA	LCA	PHA-E	PHA-L	SJA	GSLII	DSL	ECL	Jacalin	LEL	STL	VVA	MAL-I	MAL-II	SNA	PAL
	Exp#1	77.42	82.61	96	0	65.79	75	86.21	77.42	84
		78.05	85.71	82.05	5.56	71.79	76.92		81.25
	Exp#2	63.27	80.49	86.49	5.13	83.33	83.33	72.73	87.1	76.92
		95.83	75.86	83.33	4.17	75.68	90.32	78.05	82.35	88.89
	Exp#3	83.87									96.88	64.1	71.05	42.11	68.42	76.92	73.68	71.74	63.83	68.18	57.89	77.03	67.5
		87.14									77.14	78.95	66.22	56.76	81.82	74.32	75	71.79	68.29	54.76	70.97	50	73.08
													65.85	50							50	50
	Exp#4	70.37									91.18	76.19	73.81	61.22	82.05	78.95	65.96	76.74	75	76.32	58.33	33.33	70.73
		80.49									76.32	76.92	73.33	73.17	85.71	76.74	76.19	84.21	85.71	81.08	66.67	58.97	88.24
													83.33	69.57							81.08	63.04
	Exp#5	75.61																						9.38	67.57	78.95	66.67
		80.56																						4.17	64.71	62.5	85.71
	Exp#6	69.77																						22.22	54.55	69.77	84.62
		77.78																						10.64	73.17	59.52	93.75
	Exp#7	72.73	73.68	93.75	3.03		96.55
	Exp#8	92.86			4.17			83.33		86.67
		80.56			3.03			80.56		87.88
	Panel 3c
			Ex#1		Exp#2			Exp#3			Ex#1		Exp#2
		µg/ml	WGA								MAL-I
		0	102.151	95.9579	102.24	88.5462	98.7118	92.3028	117.85	102.24	106.544	98.5447	106.544	88.3673
		1	72.5173	81.9595	15.2294	28.1998	40.9417	34.6088
		2.5	12.082	20.0393	40.6117	29.6085					89.8069	89.0182	87.0904	63.9189
		5	24.6716	4.53074	2.75398	10.2291		6.34558			46.5809	59.2996	69.2517	70.103
		20	0	7.05629	6.51057	5.29221	3.84542	5.29221	3.84542		22.2577	15.648	21.3689	19.2533
	Panel 3e
		control	3FP-Neu5Ac
	Exp#1	94.47	14.7
		86.26	26.45
	Exp#2	114.86	33.06
		104.42	28.34
	Panel 3g
		control	100µM	200µM
	Exp#1	98.7508	29.8096	38.7235
		96.3939	49.3754	25.3197
		103.267	63.2005	32.2454
	Exp#2	97.5263	52.6671	31.6003
		106.348	60.9622	24.4902
		107.48	68.4672	47.8744
	Exp#3	86.4135	76.3673	25.7674
		103.82	75.2349	37.9861

## Sheet: Figure 4
Figure 4
Panel d (data)
	WT Control	WT	N+11	N6A	N15A
Exp#1	0.184366	5.48673	6.9044	4.0708	3.71681
	0.737463	4.77876	6.21861	2.83186	2.91944
	0.553097	6.19469	3.82684	2.8328	3.28437
Exp#2	0	4.95575	5.0227	1.76991	2.91944
	0.553097	4.42478	4.06601	2.12389	3.28437
	0.737463	4.60177	5.02272	2.83186	3.10191
Exp#3	0.737463	5.48673	4.12979	3.00885	4.37916
	0.368732	4.95575	4.42478	2.65487	3.83177
	0.184366	5.66372	4.57227	3.71681	3.46684
	Neu5Ac nMol	STD curve#1	STD curve#2	STD curve#3
	0	0.044	0.044	0.047
	2	0.258	0.196	0.231
	4	0.527	0.519	0.397
	6	0.758	0.703	0.646
	8	0.954	0.907	0.834
	10	1.144	1.109	1.042

## Sheet: Figure 5
	Panel 5a
		C166 control	C166 CMAH-KO
	Exp#1	5
		0
	Exp#2	4.76	58.82
		4.76	64.29
		9.68	83.33
	Exp#3	6.67	38.71
		13.33	40.54
		8.7	36.67
	Exp#4	8	52.63
		5	33.33
	Panel 5b
		C166 control		CMAH-KO
		-	+	-	+
	Exp#1	10		60.71
		16.67		62.07
		19.23		62.5
	Exp#2	22.58	25.71	70	43.48
		20	36.36	62.5	27.78
		24.32	32.26
	Exp#3	3.85	12.5	65.38	18.92
		11.9	11.11	45	34.29
		6.25	21.95	57.58	11.11
	Exp#4	5.71	11.54	37.5	10.53
		12.5	14.81	48.15	25.81
		15.22	8	53.57	19.05

## Sheet: Figure 6
	Panel 6a
	centrifugal force	-	+	-	+	-	+
		WT, control		DT		WT, iso
	Exp#1	54.1	80.49	11.76	65.31
		46.84	88.89	10.17	72.73
	Exp#2	35.85	75	18.75	31.37
		29.51	76.09	20.34	31.03
	Exp#3	47.37	86.79	19.57	45.76	17.07	59.7
		52	83.33	36.17	38.89	21.43	47.83
		48.94	80.43
	Exp#4					24.26	63.04
						24.64	46.81
	Panel 6b
		-	+	-	+
		WT, control		DT
	Exp#1	3.759	16.505	14.561	10.173
		9.952	4.866	0	6.12
		1.079	17.658	0	2.711
		0	7.276	0	0
		0	1.827	7.749	0
		0	27.544	11.753	2.057
		17.937	21.057	0	14.113
		0.848	51.706	2.728	7.021
		0	28.627	1.344	17.479
		0	52.641	0	2.158
		11.801	24.145	0	0
		3.036	0	4.911	0
		0	48.054	1.485	0
		0	10.047	0	15.075
		14.307	0	0	0
		16.584	39.971	0	0
		17.163	9.289	3.062	0
		16.658	39.893	7.743	0
		3.521	7.563	7.426	0
		0	20.895	11.26	0
		14.798	11.057	0	0
		46.485	6.67	9.894	0
		0	0	0	2.172
		0	28.931	0	15.358
		66.35	95.661	2.906	28.271
		0	14.8	0	15.744
		0	46.97	46.035	6.491
		0	30.394	0	8.924
		0	29.757	0	0
		13.747	23.125	14.934	9.941
		16.775	4.225	0	10.869
		0		0	3.059
		0		0
				0
				8.792
				0
				3.587
				32.009
				72.421
				43.431
				0
				0
				0
	Exp#2	0	15.12	0	0
		4.124	42.849	1.369	0.941
		0.696	16.321	0	4.011
		4.922	33.448	0	0
		4.922	12.118	0	0
		4.922	0	8.186	2.518
		4.922	2.745	0	5.818
		2.754	5.601	0	2.923
		7.72	0	13.233	3.812
		3.832	23.05	0	3.435
		0.365	1.521	30.763	0
		1.606	2.365	0	3.907
		2.404	47.275	14.763	0
		3.252	81.777	0	0.775
		0.212	13.896	0	0.593
		3.005	2.381	0	0.218
		2.143	6.059	6.251	9.758
		0.549	40.365	17.008	7.046
		2.814	2.677	0	10.231
		2.939	0	0	3.512
		3.003	0	0	0
		3.232	21.922	15.51	4.343
		3.804	9.463	16.288	0
		5.023	13.298	2.86	0
		1.411		0.834	9.628
		3.193		2.415	12.381
		2.361		0	0
		3.081		0	4.057
				10.388	5.653
				27.659	0
				0	3.409
				0	6.707
				2.616	11.107
				28.85	8.385
				0	0
				0	8.497
	Exp#3	0.18	5.761	0	14.434
		30.148	83.403	7.864	11.521
		44.985	50.957	0	6.95
		0	43.121	0	2.311
		0	49.418	0	0
		21.131	20.521	0	17.055
		2.47	21.619	0	27.589
		0	2.16	7.746	0.597
		15.828	24.914	40.297	0
		0	32.1	4.901	6.774
		0	7.301	0	7.651
		0	14.656	1.589	16.387
		12.785	4.124	0	19.417
		7.032	32.799	0	13.073
		31.148	18.781	17.261	9.146
		35.253	0	0	11.681
		0	19.997	1.317	13.457
		0	0	7.237	1.104
		22.312	10.993	7.381	0.858
		23.133	27.671	0	4.472
		0	18.782	0	24.328
		0	39.783	11.522	4.03
		0	49.163	0	3.985
		13.129	81.367	3.741	0
		4.605	73.078	13.484	20.483
		0	23.314	6.358	34.405
		6.62	23.771	0	0
		54.289	25.789	24.194	4.438
		6.134	9.023	36.567	0
		26.613	63.023	0
		21.633	22.317	4.392
		17.919	75.308
		17.368	11.68
		0	63.614
		5.376
		11.22
		4.027
		3.133
		5.311
		0
		0
	Exp#4	11.684	28.576	0	11.499
		5.095	62.127	49.056	5.255
		0	73.544	1.09	11.64
		2.014	70.65	4.414	0.758
		0	16.348	15.318	20.923
		28.343	34.422	0	0
		10.094	50.547	0	4.841
		10.206	29.027	4.681	1.677
		0	122.782	0	0
		25.29	58.237	0	54.872
		11.261	59.115	2.785	0
		3.243	5.112	0.65	29.589
		4.962	18.882	17.962	13.2
		54.324	47.297	0	2.579
		109.1	7.437	13.708	14.295
		12.902	46.069	0	15.711
		0	6.877	2.164	21.032
		5.055	3.934	0	7.176
		24.55	39.153	16.257	0
		11.915	17.792	0	0
		6.268	21.744	0	0
		4.587	23.689	15.668	14.032
		0	53.464	9.485	5.635
		10.998	19.768	6.904	11.735
		3.726	0	10.517	4.897
		4.131	4.195	0	4.002
		9.011	40.62	7.03	6.87
		41.146	0	0	37.852
		7.01	0	15.338	0
		66.338	19.799	37.077	10.041
		38.937	22.152	4.969	27.147
		7.307	53.218	5.33	23.507
		52.384	60.749	36.136	0
		0	63.393	0.224	0
			40.536	0

## Sheet: Figure 7
	Panel 7a
	b-arrs	-	-	+	+	+	+	+
	b2AR-YFP	wt	wt	wt	wt	N6A	N15A	wt
	centrifugal forces	-	+	-	+	+	+	+
		WGA						DBA
	Exp#1				60
					60
	Exp#2				53.85
					59.09
	Exp#3	18.18	4.55	23.08	66.67
		18.18	26.92	25	73.68
	Exp#4	7.69	31.25	7.69	63.64
		6.67	7.69	16.67	70
	Exp#5				60	76.92	58.82
					57.14	66.67	76.92
					62.5	47.62	52.63
	Exp#6				76.92	52.63	55.56
					55	55.56	52.63
					52.63	66.67	57.89
	Exp#7				55.56			10
								9.09
	Exp#8				66.67			10
								7.69

## Sheet: Supp Figure 1
	Panel 1a
	β2AR-GFP	PilV	PilE	ComP	PilV	PilE	ComP	PilV	PilE	ComP
	445725	580147	558045	541981	526114	511339	503668	597051	598651	613835
	463640	551028	543081	544303	508036	506342	498121	590213	604065	589389
	443975	553470	544810	546607	512044	511631	499488	658209	590522	568632
	408215	548499	544793	545584	510290	513833	498396	578897	624074	597118
	431139	552232	543210	546547	514684	511683	500288	606291	564117	597419
	448568	552455	546470	543477	508518	510152	495007	606601	597677	630120
	Panel 1b
	PilV	PilE	PilV	PilE	PilV	PilE	PilV	PilE	PilV	PilE
	4.895	5.245	8.71	8.275	9.445	9.95	12.28	14.055	14.445	13.37
	2.78	1.985	7.335	3.01	13.495	12.41	10.07	13.38	11.325	11.155
	0.7	3.945	4.165	6.525	10.77	14.665	13.13	12.435	11.27	10.95
	Panel 1c
	PILV	PilE		-	-	+	+		PilV	PilE	PilV+ CD147	PilE+ CD147
	132015	145568		485522	511227	451834	528887		16.7	15.6	7.6	6.5
	179952	156223		534147	556890	470966	412501		14.9	19.9	17.2	13.5
	154632	166542		511456	477758	534450	469877		9.1	12.7	15.6	16.4
	Panel 1d
	PilV	PilE			PilV	PilE
	17.72	21			368455	378556
	17.39	20.8			421550	422287
	16.665	20.065			411422	459613

## Sheet: Supp Figure 4
	Panel Supp 4C
		hCMEC/D3 wild type	ADRB2 KO
	Exp#1	118.13	14.12
		86.63	12.99
		89.51	12.99
	Exp#2	98.78	13.97
		96.62	21.66
		110.33

## Sheet: Supp Figure 5
	Panel Supp 5B
		control	K+ Depletion	iso 10µM	K+ Depletion / iso	WGA 20µg/ml	K+ Depletion / WGA
	Exp#1	82.76	100	41.46	88.89
		82.14	100	35.48	84.85
	Exp#2	91.3	100	39.02	60	4.17	12.9
		66.67	100	36.67	79.07	3.03	11.11
	Exp#3	77.42	92	43.75	84.62	7.69	2
		75	80.77		71.43	14.81	5

[truncated: 3 more sheets: Supp Figure 6, Supp Figure 9, Feuil1]
